# Supplementary material for: A two-step registration-classification approach to automated segmentation of multimodal images for high-throughput greenhouse plant phenotyping
Source: Plant Methods. 2020 Jul 9;16:95. doi: 10.1186/s13007-020-00637-x (PMC7346525; doi:10.1186/s13007-020-00637-x)
Supplement: Supplementary file 1 — Additional file 1: Table S1. Summary of evaluation of 288 case-scenario models for plant image segmentation against ground truth data. 288 case-scenarios result from training of eight classification models (i.e. bayes, da, glm, gpr, linmod, svm, svmreg, net) for three different plant types (arabidopsis, wheat and maize), two different camera views (top/side view), three image modalities (FLU, VIS and FLU+VIS) and three plant developmental stages including: I—juvenile/small, II—mid-stage and III—adult/large shoots, as well as their combinations, i.e. I + II, I + III, II + III, I + II + III. [file 13007_2020_637_MOESM1_ESM.xlsx]

## Sheet: Species_sorted
Plant species	Camera view	Training set: I-juvenile,	Number of	Model type		Evaluation on training set					Evaluation on young plants (I)				Evaluation on mid-stage plants (II)					Evaluation on adult plants (III)						Classification model
		II-mid-stage, III-adult plants	training days		TP	FP	FN	FP	A, %	TP	FP	FN	FP	A, %	TP	FP	FN	FP	A, %	TP	FP	FN	FP	A, %		Abbreviation	Full name
maize	side	I	2	bayes	435	67	38	325	87.86	710	146	35	569	87.6027	691	71	29	529	92.4242	502	17	42	479	94.3269		bayes	Naive Bayes model
maize	side	I	2	da	459	23	14	369	95.72	718	45	27	670	95.0685	680	18	40	582	95.6061	513	10	31	486	96.0577		da	Discriminant Analysis
maize	side	I	2	glm	459	23	14	369	95.72	718	45	27	670	95.0685	680	18	40	582	95.6061	513	10	31	486	96.0577		glm	Generalized linear regression
maize	side	I	2	gpr	464	10	9	382	97.8	721	68	24	647	93.6986	680	38	40	562	94.0909	510	19	34	477	94.9038		gpr	Gaussian process regression
maize	side	I	2	linmod	459	23	14	369	95.72	718	45	27	670	95.0685	680	18	40	582	95.6061	513	10	31	486	96.0577		linmod	Linear model regression
maize	side	I	2	svm	454	25	19	367	94.91	720	61	25	654	94.1096	681	29	39	571	94.8485	516	26	28	470	94.8077		svm	Binary support vector machine
maize	side	I	2	svmreg	464	50	9	342	93.18	735	105	10	610	92.1233	710	83	10	517	92.9545	535	50	9	446	94.3269		svmreg	Support vector machine regression
maize	side	I	2	net	472	6	1	386	99.19	710	60	35	655	93.4932	665	36	55	564	93.1061	497	28	47	468	92.7885		net	Neural network model (patternnet)
maize	side	II	2	bayes	315	37	10	238	92.17	731	169	14	546	87.4658	705	88	15	512	92.197	526	26	18	470	95.7692
maize	side	II	2	da	311	14	14	261	95.33	723	92	22	623	92.1918	693	28	27	572	95.8333	527	6	17	490	97.7885
maize	side	II	2	glm	311	14	14	261	95.33	723	92	22	623	92.1918	693	28	27	572	95.8333	527	6	17	490	97.7885
maize	side	II	2	gpr	313	9	12	266	96.5	722	63	23	652	94.1096	695	21	25	579	96.5152	519	3	25	493	97.3077
maize	side	II	2	linmod	311	14	14	261	95.33	723	92	22	623	92.1918	693	28	27	572	95.8333	527	6	17	490	97.7885
maize	side	II	2	svm	312	12	13	263	95.83	716	66	29	649	93.4932	691	28	29	572	95.6818	526	14	18	482	96.9231
maize	side	II	2	svmreg	317	27	8	248	94.17	717	87	28	628	92.1233	696	66	24	534	93.1818	521	25	23	471	95.3846
maize	side	II	2	net	322	1	3	274	99.33	701	69	44	646	92.2603	681	28	39	572	94.9242	511	14	33	482	95.4808
maize	side	III	2	bayes	233	20	7	225	94.43	737	242	8	473	82.8767	715	135	5	465	89.3939	534	56	10	440	93.6538
maize	side	III	2	da	235	4	5	241	98.14	718	171	27	544	86.4384	697	69	23	531	93.0303	528	17	16	479	96.8269
maize	side	III	2	glm	235	4	5	241	98.14	718	172	27	543	86.3699	697	69	23	531	93.0303	528	17	16	479	96.8269
maize	side	III	2	gpr	239	0	1	245	99.79	725	155	20	560	88.0137	683	67	37	533	92.1212	519	17	25	479	95.9615
maize	side	III	2	linmod	235	4	5	241	98.14	718	172	27	543	86.3699	697	69	23	531	93.0303	528	17	16	479	96.8269
maize	side	III	2	svm	233	4	7	241	97.73	711	106	34	609	90.411	684	28	36	572	95.1515	520	9	24	487	96.8269
maize	side	III	2	svmreg	233	6	7	239	97.32	649	118	96	597	85.3425	673	60	47	540	91.8939	523	22	21	474	95.8654
maize	side	III	2	net	240	1	0	244	99.79	664	128	81	587	85.6849	668	67	52	533	90.9848	517	23	27	473	95.1923
maize	side	I+II	4	bayes	756	102	42	565	90.17	724	160	21	555	87.6027	697	77	23	523	92.4242	515	20	29	476	95.2885
maize	side	I+II	4	da	773	49	25	618	94.95	729	60	16	655	94.7945	698	27	22	573	96.2879	526	15	18	481	96.8269
maize	side	I+II	4	glm	773	49	25	618	94.95	729	60	16	655	94.7945	698	27	22	573	96.2879	526	15	18	481	96.8269
maize	side	I+II	4	gpr	774	23	24	644	96.79	723	54	22	661	94.7945	685	14	35	586	96.2879	512	5	32	491	96.4423
maize	side	I+II	4	linmod	773	49	25	618	94.95	729	60	16	655	94.7945	698	27	22	573	96.2879	526	15	18	481	96.8269
maize	side	I+II	4	svm	767	42	31	625	95.02	719	53	26	662	94.589	687	20	33	580	95.9848	520	18	24	478	95.9615
maize	side	I+II	4	svmreg	785	110	13	557	91.6	738	151	7	564	89.1781	715	101	5	499	91.9697	536	47	8	449	94.7115
maize	side	I+II	4	net	788	5	10	662	98.98	711	53	34	662	94.0411	681	25	39	575	95.1515	511	30	33	466	93.9423
maize	side	II+III	4	bayes	550	61	15	459	93	734	206	11	509	85.137	714	117	6	483	90.6818	533	39	11	457	95.1923
maize	side	II+III	4	da	544	21	21	499	96.13	726	128	19	587	89.9315	699	36	21	564	95.6818	525	10	19	486	97.2115
maize	side	II+III	4	glm	544	21	21	499	96.13	726	128	19	587	89.9315	699	36	21	564	95.6818	525	10	19	486	97.2115
maize	side	II+III	4	gpr	544	17	21	503	96.5	728	79	17	636	93.4247	695	22	25	578	96.4394	519	4	25	492	97.2115
maize	side	II+III	4	linmod	544	21	21	499	96.13	726	128	19	587	89.9315	699	36	21	564	95.6818	525	10	19	486	97.2115
maize	side	II+III	4	svm	545	15	20	505	96.77	713	68	32	647	93.1507	693	28	27	572	95.8333	524	12	20	484	96.9231
maize	side	II+III	4	svmreg	491	27	74	493	90.69	697	129	48	586	87.8767	642	29	78	571	91.8939	476	12	68	484	92.3077
maize	side	II+III	4	net	560	1	5	519	99.45	706	72	39	643	92.3973	676	28	44	572	94.5455	508	4	36	492	96.1538
maize	side	I+III	4	bayes	674	88	39	549	90.59	728	190	17	525	85.8219	702	97	18	503	91.2879	524	31	20	465	95.0962
maize	side	I+III	4	da	691	38	22	599	95.56	731	69	14	646	94.3151	696	32	24	568	95.7576	527	16	17	480	96.8269
maize	side	I+III	4	glm	691	38	22	599	95.56	731	69	14	646	94.3151	696	32	24	568	95.7576	527	16	17	480	96.8269
maize	side	I+III	4	gpr	694	14	19	623	97.56	721	61	24	654	94.1781	685	28	35	572	95.2273	516	8	28	488	96.5385
maize	side	I+III	4	linmod	691	38	22	599	95.56	731	69	14	646	94.3151	696	32	24	568	95.7576	527	16	17	480	96.8269
maize	side	I+III	4	svm	686	31	27	606	95.7	725	57	20	658	94.726	688	23	32	577	95.8333	518	18	26	478	95.7692
maize	side	I+III	4	svmreg	650	99	63	538	88	692	149	53	566	86.1644	657	111	63	489	86.8182	478	57	66	439	88.1731
maize	side	I+III	4	net	705	7	8	630	98.89	697	58	48	657	92.7397	662	25	58	575	93.7121	513	24	31	472	94.7115
maize	side	I+II+III	6	bayes	989	129	49	783	90.87	728	184	17	531	86.2329	703	91	17	509	91.8182	525	27	19	469	95.5769
maize	side	I+II+III	6	da	1006	61	32	851	95.23	733	73	12	642	94.1781	699	30	21	570	96.1364	527	15	17	481	96.9231
maize	side	I+II+III	6	glm	1006	61	32	851	95.23	733	73	12	642	94.1781	699	30	21	570	96.1364	527	15	17	481	96.9231
maize	side	I+II+III	6	gpr	1007	26	31	886	97.08	722	58	23	657	94.4521	685	15	35	585	96.2121	517	5	27	491	96.9231
maize	side	I+II+III	6	linmod	1006	61	32	851	95.23	733	73	12	642	94.1781	699	30	21	570	96.1364	527	15	17	481	96.9231
maize	side	I+II+III	6	svm	997	43	41	869	95.69	720	54	25	661	94.589	689	19	31	581	96.2121	526	18	18	478	96.5385
maize	side	I+II+III	6	svmreg	1004	122	34	790	92	727	148	18	567	88.6301	708	97	12	503	91.7424	536	46	8	450	94.8077
maize	side	I+II+III	6	net	1027	9	11	903	98.97	708	70	37	645	92.6712	675	28	45	572	94.4697	511	14	33	482	95.4808
maize	top	I	4	bayes	241	11	13	125	93.85	198	19	30	113	86.3889	73	7	16	54	84.6667	102	3	29	106	86.6667
maize	top	I	4	da	250	8	4	128	96.92	216	10	12	122	93.8889	85	4	4	57	94.6667	127	8	4	101	95
maize	top	I	4	glm	250	8	4	128	96.92	216	10	12	122	93.8889	85	4	4	57	94.6667	127	8	4	101	95
maize	top	I	4	gpr	253	5	1	131	98.46	218	6	10	126	95.5556	83	4	6	57	93.3333	125	8	6	101	94.1667
maize	top	I	4	linmod	250	8	4	128	96.92	216	10	12	122	93.8889	85	4	4	57	94.6667	127	8	4	101	95
maize	top	I	4	svm	252	4	2	132	98.46	214	5	14	127	94.7222	85	2	4	59	96	126	7	5	102	95
maize	top	I	4	svmreg	252	12	2	124	96.41	218	13	10	119	93.6111	86	5	3	56	94.6667	123	6	8	103	94.1667
maize	top	I	4	net	254	1	0	135	99.74	211	6	17	126	93.6111	82	2	7	59	94	119	3	12	106	93.75
maize	top	II	4	bayes	179	20	4	127	92.73	212	27	16	105	88.0556	85	9	4	52	91.3333	117	7	14	102	91.25
maize	top	II	4	da	179	4	4	143	97.58	220	3	8	129	96.9444	84	0	5	61	96.6667	128	12	3	97	93.75
maize	top	II	4	glm	179	4	4	143	97.58	220	3	8	129	96.9444	84	0	5	61	96.6667	128	12	3	97	93.75
maize	top	II	4	gpr	183	3	0	144	99.09	219	1	9	131	97.2222	86	1	3	60	97.3333	129	5	2	104	97.0833
maize	top	II	4	linmod	179	4	4	143	97.58	220	3	8	129	96.9444	84	0	5	61	96.6667	128	12	3	97	93.75
maize	top	II	4	svm	179	3	4	144	97.88	220	2	8	130	97.2222	86	2	3	59	96.6667	128	8	3	101	95.4167
maize	top	II	4	svmreg	180	6	3	141	97.27	221	5	7	127	96.6667	84	3	5	58	94.6667	129	10	2	99	95
maize	top	II	4	net	183	1	0	146	99.7	214	10	14	122	93.3333	81	3	8	58	92.6667	123	8	8	101	93.3333
maize	top	III	4	bayes	137	7	0	116	97.31	219	46	9	86	84.7222	88	14	1	47	90	125	11	6	98	92.9167
maize	top	III	4	da	137	3	0	120	98.85	222	21	6	111	92.5	88	8	1	53	94	127	8	4	101	95
maize	top	III	4	glm	137	3	0	120	98.85	222	21	6	111	92.5	88	8	1	53	94	127	8	4	101	95
maize	top	III	4	gpr	137	0	0	123	100	213	0	15	132	95.8333	81	2	8	59	93.3333	125	2	6	107	96.6667
maize	top	III	4	linmod	137	3	0	120	98.85	222	21	6	111	92.5	88	8	1	53	94	127	8	4	101	95
maize	top	III	4	svm	137	0	0	123	100	200	0	28	132	92.2222	84	0	5	61	96.6667	124	2	7	107	96.25
maize	top	III	4	svmreg	137	6	0	117	97.69	223	22	5	110	92.5	87	9	2	52	92.6667	129	7	2	102	96.25
maize	top	III	4	net	137	0	0	123	100	197	1	31	131	91.1111	79	0	10	61	93.3333	119	2	12	107	94.1667
maize	top	I+II	8	bayes	422	32	15	251	93.47	207	22	21	110	88.0556	79	8	10	53	88	112	5	19	104	90
maize	top	I+II	8	da	431	16	6	267	96.94	221	4	7	128	96.9444	86	4	3	57	95.3333	128	10	3	99	94.5833
maize	top	I+II	8	glm	431	16	6	267	96.94	221	4	7	128	96.9444	86	4	3	57	95.3333	129	10	2	99	95
maize	top	I+II	8	gpr	434	7	3	276	98.61	222	2	6	130	97.7778	84	2	5	59	95.3333	129	6	2	103	96.6667
maize	top	I+II	8	linmod	431	16	6	267	96.94	221	4	7	128	96.9444	86	4	3	57	95.3333	129	10	2	99	95
maize	top	I+II	8	svm	431	12	6	271	97.5	217	2	11	130	96.3889	86	1	3	60	97.3333	129	8	2	101	95.8333
maize	top	I+II	8	svmreg	435	36	2	247	94.72	225	13	3	119	95.5556	86	9	3	52	92	130	11	1	98	95
maize	top	I+II	8	net	436	2	1	281	99.58	216	2	12	130	96.1111	83	2	6	59	94.6667	123	3	8	106	95.4167
maize	top	I+III	8	bayes	380	26	11	233	94.31	210	26	18	106	87.7778	85	8	4	53	92	116	7	15	102	90.8333
maize	top	I+III	8	da	390	17	1	242	97.23	221	8	7	124	95.8333	86	4	3	57	95.3333	129	6	2	103	96.6667
maize	top	I+III	8	glm	390	17	1	242	97.23	221	8	7	124	95.8333	86	4	3	57	95.3333	129	6	2	103	96.6667
maize	top	I+III	8	gpr	390	3	1	256	99.38	211	4	17	128	94.1667	84	2	5	59	95.3333	125	3	6	106	96.25
maize	top	I+III	8	linmod	390	17	1	242	97.23	221	8	7	124	95.8333	86	4	3	57	95.3333	129	6	2	103	96.6667
maize	top	I+III	8	svm	388	9	3	250	98.15	212	0	16	132	95.5556	86	1	3	60	97.3333	126	5	5	104	95.8333
maize	top	I+III	8	svmreg	391	38	0	221	94.15	227	19	1	113	94.4444	89	11	0	50	92.6667	131	12	0	97	95
maize	top	I+III	8	net	391	1	0	258	99.85	211	0	17	132	95.2778	83	1	6	60	95.3333	124	3	7	106	95.8333
maize	top	II+III	8	bayes	314	35	6	235	93.05	214	34	14	98	86.6667	85	11	4	50	90	121	8	10	101	92.5
maize	top	II+III	8	da	316	9	4	261	97.8	221	4	7	128	96.9444	85	3	4	58	95.3333	127	5	4	104	96.25
maize	top	II+III	8	glm	316	9	4	261	97.8	221	4	7	128	96.9444	85	3	4	58	95.3333	127	5	4	104	96.25
maize	top	II+III	8	gpr	320	2	0	268	99.66	218	3	10	129	96.3889	86	2	3	59	96.6667	129	2	2	107	98.3333
maize	top	II+III	8	linmod	316	9	4	261	97.8	221	4	7	128	96.9444	85	3	4	58	95.3333	127	5	4	104	96.25
maize	top	II+III	8	svm	315	7	5	263	97.97	215	0	13	132	96.3889	84	0	5	61	96.6667	128	5	3	104	96.6667
maize	top	II+III	8	svmreg	246	33	74	237	81.86	169	20	59	112	78.0556	64	9	25	52	77.3333	104	15	27	94	82.5
maize	top	II+III	8	net	320	1	0	269	99.83	214	3	14	129	95.2778	85	2	4	59	96	126	4	5	105	96.25
maize	top	I+II+III	12	bayes	559	47	15	359	93.67	211	26	17	106	88.0556	85	9	4	52	91.3333	117	7	14	102	91.25
maize	top	I+II+III	12	da	569	23	5	383	97.14	221	4	7	128	96.9444	86	4	3	57	95.3333	129	7	2	102	96.25
maize	top	I+II+III	12	glm	569	23	5	383	97.14	221	4	7	128	96.9444	86	4	3	57	95.3333	129	7	2	102	96.25
maize	top	I+II+III	12	gpr	571	7	3	399	98.98	218	1	10	131	96.9444	84	2	5	59	95.3333	130	3	1	106	98.3333
maize	top	I+II+III	12	linmod	569	23	5	383	97.14	221	4	7	128	96.9444	86	4	3	57	95.3333	129	7	2	102	96.25
maize	top	I+II+III	12	svm	566	15	8	391	97.65	215	0	13	132	96.3889	86	0	3	61	98	128	5	3	104	96.6667
maize	top	I+II+III	12	svmreg	378	255	196	151	53.98	157	59	71	73	63.8889	59	27	30	34	62	85	73	46	36	50.4167
maize	top	I+II+III	12	net	572	2	2	404	99.59	213	2	15	130	95.2778	83	5	6	56	92.6667	129	3	2	106	97.9167
wheat	side	I	3	bayes	111	3	19	227	93.89	259	34	44	473	90.3704	196	3	72	449	89.5833	177	0	103	440	85.6944
wheat	side	I	3	da	108	3	22	227	93.06	240	4	63	503	91.7284	201	2	67	450	90.4167	189	0	91	440	87.3611
wheat	side	I	3	glm	108	3	22	227	93.06	240	4	63	503	91.7284	200	2	68	450	90.2778	188	0	92	440	87.2222
wheat	side	I	3	gpr	117	5	13	225	95	259	7	44	500	93.7037	202	0	66	452	90.8333	181	0	99	440	86.25
wheat	side	I	3	linmod	108	3	22	227	93.06	240	4	63	503	91.7284	200	1	68	451	90.4167	188	0	92	440	87.2222
wheat	side	I	3	svm	121	5	9	225	96.11	260	17	43	490	92.5926	201	0	67	452	90.6944	176	0	104	440	85.5556
wheat	side	I	3	svmreg	101	1	29	229	91.67	228	0	75	507	90.7407	167	0	101	452	85.9722	131	0	149	440	79.3056
wheat	side	I	3	net	129	0	1	230	99.72	246	18	57	489	90.7407	140	4	128	448	81.6667	148	3	132	437	81.25
wheat	side	II	3	bayes	101	16	10	233	92.78	293	219	10	288	71.7284	245	41	23	411	91.1111	233	14	47	426	91.5278
wheat	side	II	3	da	100	2	11	247	96.39	277	26	26	481	93.5802	237	17	31	435	93.3333	216	2	64	438	90.8333
wheat	side	II	3	glm	99	1	12	248	96.39	276	27	27	480	93.3333	238	16	30	436	93.6111	215	3	65	437	90.5556
wheat	side	II	3	gpr	97	3	14	246	95.28	290	69	13	438	89.8765	239	17	29	435	93.6111	228	5	52	435	92.0833
wheat	side	II	3	linmod	99	1	12	248	96.39	275	27	28	480	93.2099	238	17	30	435	93.4722	215	3	65	437	90.5556
wheat	side	II	3	svm	100	2	11	247	96.39	296	95	7	412	87.4074	245	27	23	425	93.0556	232	10	48	430	91.9444
wheat	side	II	3	svmreg	91	1	20	248	94.17	258	17	45	490	92.3457	219	8	49	444	92.0833	213	1	67	439	90.5556
wheat	side	II	3	net	111	2	0	247	99.44	253	28	50	479	90.3704	230	30	38	422	90.5556	220	7	60	433	90.6944
wheat	side	III	3	bayes	102	3	24	201	91.82	301	252	2	255	68.642	251	45	17	407	91.3889	234	14	46	426	91.6667
wheat	side	III	3	da	118	4	8	200	96.36	296	81	7	426	89.1358	256	38	12	414	93.0556	242	18	38	422	92.2222
wheat	side	III	3	glm	118	4	8	200	96.36	296	81	7	426	89.1358	256	38	12	414	93.0556	242	18	38	422	92.2222
wheat	side	III	3	gpr	118	3	8	201	96.67	299	120	4	387	84.6914	259	42	9	410	92.9167	246	17	34	423	92.9167
wheat	side	III	3	linmod	118	4	8	200	96.36	296	81	7	426	89.1358	256	38	12	414	93.0556	242	18	38	422	92.2222
wheat	side	III	3	svm	120	6	6	198	96.36	288	63	15	444	90.3704	254	44	14	408	91.9444	252	24	28	416	92.7778
wheat	side	III	3	svmreg	98	2	28	202	90.91	257	33	46	474	90.2469	220	15	48	437	91.25	217	6	63	434	90.4167
wheat	side	III	3	net	125	0	1	204	99.7	230	138	73	369	73.9506	253	57	15	395	90	247	25	33	415	91.9444
wheat	side	I+II	6	bayes	202	29	39	450	90.56	278	78	25	429	87.284	212	7	56	445	91.25	210	3	70	437	89.8611
wheat	side	I+II	6	da	204	3	37	476	94.44	266	12	37	495	93.9506	222	8	46	444	92.5	213	0	67	440	90.6944
wheat	side	I+II	6	glm	204	3	37	476	94.44	265	12	38	495	93.8272	221	8	47	444	92.3611	212	0	68	440	90.5556
wheat	side	I+II	6	gpr	210	7	31	472	94.72	279	14	24	493	95.3086	220	6	48	446	92.5	216	0	64	440	91.1111
wheat	side	I+II	6	linmod	204	3	37	476	94.44	265	12	38	495	93.8272	221	8	47	444	92.3611	212	0	68	440	90.5556
wheat	side	I+II	6	svm	214	9	27	470	95	271	24	32	483	93.0864	231	17	37	435	92.5	221	1	59	439	91.6667
wheat	side	I+II	6	svmreg	204	9	37	470	93.61	254	15	49	492	92.0988	218	7	50	445	92.0833	210	1	70	439	90.1389
wheat	side	I+II	6	net	236	2	5	477	99.03	275	36	28	471	92.0988	239	22	29	430	92.9167	220	1	60	439	91.5278
wheat	side	I+III	6	bayes	208	21	48	413	90	277	70	26	437	88.1481	208	5	60	447	90.9722	203	2	77	438	89.0278
wheat	side	I+III	6	da	219	6	37	428	93.77	261	18	42	489	92.5926	231	13	37	439	93.0556	217	3	63	437	90.8333
wheat	side	I+III	6	glm	218	6	38	428	93.62	261	18	42	489	92.5926	230	13	38	439	92.9167	216	3	64	437	90.6944
wheat	side	I+III	6	gpr	231	9	25	425	95.07	275	15	28	492	94.6914	235	17	33	435	93.0556	228	4	52	436	92.2222
wheat	side	I+III	6	linmod	218	6	38	428	93.62	261	18	42	489	92.5926	230	13	38	439	92.9167	216	3	64	437	90.6944
wheat	side	I+III	6	svm	232	11	24	423	94.93	267	30	36	477	91.8519	250	29	18	423	93.4722	234	7	46	433	92.6389
wheat	side	I+III	6	svmreg	216	5	40	429	93.48	261	19	42	488	92.4691	216	8	52	444	91.6667	211	2	69	438	90.1389
wheat	side	I+III	6	net	253	3	3	431	99.13	263	40	40	467	90.1235	245	44	23	408	90.6944	234	18	46	422	91.1111
wheat	side	II+III	6	bayes	199	10	38	443	93.04	299	205	4	302	74.1975	243	32	25	420	92.0833	228	10	52	430	91.3889
wheat	side	II+III	6	da	206	7	31	446	94.49	281	30	22	477	93.5802	247	23	21	429	93.8889	222	2	58	438	91.6667
wheat	side	II+III	6	glm	206	7	31	446	94.49	280	30	23	477	93.4568	246	23	22	429	93.75	221	2	59	438	91.5278
wheat	side	II+III	6	gpr	215	9	22	444	95.51	290	48	13	459	92.4691	242	21	26	431	93.4722	239	8	41	432	93.1944
wheat	side	II+III	6	linmod	206	7	31	446	94.49	280	30	23	477	93.4568	246	23	22	429	93.75	221	2	59	438	91.5278
wheat	side	II+III	6	svm	213	13	24	440	94.64	268	24	35	483	92.716	252	28	16	424	93.8889	241	10	39	430	93.1944
wheat	side	II+III	6	svmreg	195	6	42	447	93.04	275	47	28	460	90.7407	225	13	43	439	92.2222	215	4	65	436	90.4167
wheat	side	II+III	6	net	235	3	2	450	99.28	257	35	46	472	90	246	36	22	416	91.9444	240	14	40	426	92.5
wheat	side	I+II+III	9	bayes	304	36	63	647	90.57	284	99	19	408	85.4321	219	8	49	444	92.0833	215	4	65	436	90.4167
wheat	side	I+II+III	9	da	311	9	56	674	93.81	269	19	34	488	93.4568	236	17	32	435	93.1944	217	1	63	439	91.1111
wheat	side	I+II+III	9	glm	311	9	56	674	93.81	268	18	35	489	93.4568	235	16	33	436	93.1944	216	1	64	439	90.9722
wheat	side	I+II+III	9	gpr	331	12	36	671	95.43	280	22	23	485	94.4444	238	15	30	437	93.75	233	4	47	436	92.9167
wheat	side	I+II+III	9	linmod	311	9	56	674	93.81	268	18	35	489	93.4568	235	16	33	436	93.1944	216	1	64	439	90.9722
wheat	side	I+II+III	9	svm	322	14	45	669	94.38	272	31	31	476	92.3457	248	27	20	425	93.4722	231	5	49	435	92.5
wheat	side	I+II+III	9	svmreg	302	13	65	670	92.57	256	15	47	492	92.3457	217	8	51	444	91.8056	211	3	69	437	90
wheat	side	I+II+III	9	net	360	4	7	679	98.95	275	43	28	464	91.2346	242	29	26	423	92.3611	226	11	54	429	90.9722
wheat	top	I	5	bayes	124	10	3	63	93.5	71	11	1	37	90	59	13	10	78	85.625	51	3	14	92	89.375
wheat	top	I	5	da	125	9	2	64	94.5	71	6	1	42	94.1667	63	21	6	70	83.125	57	8	8	87	90
wheat	top	I	5	glm	125	9	2	64	94.5	71	6	1	42	94.1667	63	21	6	70	83.125	57	9	8	86	89.375
wheat	top	I	5	gpr	124	8	3	65	94.5	71	8	1	40	92.5	62	11	7	80	88.75	61	3	4	92	95.625
wheat	top	I	5	linmod	125	9	2	64	94.5	71	6	1	42	94.1667	63	21	6	70	83.125	57	9	8	86	89.375
wheat	top	I	5	svm	125	7	2	66	95.5	71	4	1	44	95.8333	59	17	10	74	83.125	55	14	10	81	85
wheat	top	I	5	svmreg	126	9	1	64	95	72	10	0	38	91.6667	68	28	1	63	81.875	62	13	3	82	90
wheat	top	I	5	net	126	0	1	73	99.5	71	8	1	40	92.5	66	28	3	63	80.625	64	26	1	69	83.125
wheat	top	II	5	bayes	72	7	16	105	88.5	71	10	1	38	90.8333	57	5	12	86	89.375	51	0	14	95	91.25
wheat	top	II	5	da	78	10	10	102	90	68	2	4	46	95	59	12	10	79	86.25	55	12	10	83	86.25
wheat	top	II	5	glm	78	10	10	102	90	68	2	4	46	95	59	12	10	79	86.25	55	12	10	83	86.25
wheat	top	II	5	gpr	88	0	0	112	100	50	1	22	47	80.8333	55	4	14	87	88.75	42	0	23	95	85.625
wheat	top	II	5	linmod	78	10	10	102	90	68	2	4	46	95	59	12	10	79	86.25	55	12	10	83	86.25
wheat	top	II	5	svm	80	9	8	103	91.5	72	7	0	41	94.1667	59	4	10	87	91.25	58	3	7	92	93.75
wheat	top	II	5	svmreg	68	8	20	104	86	63	1	9	47	91.6667	52	6	17	85	85.625	57	7	8	88	90.625
wheat	top	II	5	net	87	1	1	111	99	62	7	10	41	85.8333	60	5	9	86	91.25	58	4	7	91	93.125
wheat	top	III	5	bayes	62	12	2	124	93	62	10	10	38	83.3333	63	10	6	81	90	60	2	5	93	95.625
wheat	top	III	5	da	54	3	10	133	93.5	58	9	14	39	80.8333	47	8	22	83	81.25	47	0	18	95	88.75
wheat	top	III	5	glm	54	3	10	133	93.5	58	8	14	40	81.6667	47	8	22	83	81.25	46	0	19	95	88.125
wheat	top	III	5	gpr	63	0	1	136	99.5	38	5	34	43	67.5	55	5	14	86	88.125	49	1	16	94	89.375
wheat	top	III	5	linmod	54	3	10	133	93.5	48	6	24	42	75	42	8	27	83	78.125	45	0	20	95	87.5
wheat	top	III	5	svm	60	8	4	128	94	41	4	31	44	70.8333	48	5	21	86	83.75	54	1	11	94	92.5
wheat	top	III	5	svmreg	49	0	15	136	92.5	56	1	16	47	85.8333	41	4	28	87	80	41	0	24	95	85
wheat	top	III	5	net	63	0	1	136	99.5	65	11	7	37	85	55	2	14	89	90	54	3	11	92	91.25
wheat	top	I+II	10	bayes	202	22	13	163	91.25	71	10	1	38	90.8333	57	6	12	85	88.75	51	0	14	95	91.25
wheat	top	I+II	10	da	205	20	10	165	92.5	71	3	1	45	96.6667	61	11	8	80	88.125	54	8	11	87	88.125
wheat	top	I+II	10	glm	205	20	10	165	92.5	71	3	1	45	96.6667	61	11	8	80	88.125	54	8	11	87	88.125
wheat	top	I+II	10	gpr	207	16	8	169	94	71	6	1	42	94.1667	61	3	8	88	93.125	56	0	9	95	94.375
wheat	top	I+II	10	linmod	205	20	10	165	92.5	71	3	1	45	96.6667	61	11	8	80	88.125	54	8	11	87	88.125
wheat	top	I+II	10	svm	204	17	11	168	93	71	3	1	45	96.6667	59	8	10	83	88.75	58	10	7	85	89.375
wheat	top	I+II	10	svmreg	212	37	3	148	90	71	9	1	39	91.6667	69	22	0	69	86.25	59	11	6	84	89.375
wheat	top	I+II	10	net	213	1	2	184	99.25	63	4	9	44	89.1667	59	9	10	82	88.125	59	7	6	88	91.875
wheat	top	I+III	10	bayes	179	22	12	187	91.5	71	10	1	38	90.8333	59	7	10	84	89.375	51	0	14	95	91.25
wheat	top	I+III	10	da	182	21	9	188	92.5	71	4	1	44	95.8333	59	10	10	81	87.5	54	3	11	92	91.25
wheat	top	I+III	10	glm	182	21	9	188	92.5	71	4	1	44	95.8333	59	10	10	81	87.5	54	3	11	92	91.25
wheat	top	I+III	10	gpr	188	8	3	201	97.25	71	8	1	40	92.5	66	7	3	84	93.75	60	1	5	94	96.25
wheat	top	I+III	10	linmod	182	21	9	188	92.5	71	4	1	44	95.8333	59	10	10	81	87.5	54	3	11	92	91.25
wheat	top	I+III	10	svm	182	16	9	193	93.75	71	3	1	45	96.6667	59	8	10	83	88.75	58	2	7	93	94.375
wheat	top	I+III	10	svmreg	183	27	8	182	91.25	72	8	0	40	93.3333	67	18	2	73	87.5	56	9	9	86	88.75
wheat	top	I+III	10	net	189	1	2	208	99.25	65	6	7	42	89.1667	63	7	6	84	91.875	55	1	10	94	93.125
wheat	top	II+III	10	bayes	134	19	18	229	90.75	70	11	2	37	89.1667	60	5	9	86	91.25	51	0	14	95	91.25
wheat	top	II+III	10	da	130	21	22	227	89.25	67	4	5	44	92.5	55	7	14	84	86.875	55	1	10	94	93.125
wheat	top	II+III	10	glm	130	21	22	227	89.25	67	4	5	44	92.5	55	7	14	84	86.875	55	1	10	94	93.125
wheat	top	II+III	10	gpr	149	1	3	247	99	57	0	15	48	87.5	62	4	7	87	93.125	56	0	9	95	94.375
wheat	top	II+III	10	linmod	130	21	22	227	89.25	67	4	5	44	92.5	55	7	14	84	86.875	55	1	10	94	93.125
wheat	top	II+III	10	svm	137	14	15	234	92.75	67	4	5	44	92.5	56	6	13	85	88.125	58	2	7	93	94.375
wheat	top	II+III	10	svmreg	131	21	21	227	89.5	70	1	2	47	97.5	55	5	14	86	88.125	56	1	9	94	93.75
wheat	top	II+III	10	net	149	2	3	246	98.75	52	7	20	41	77.5	54	7	15	84	86.25	54	1	11	94	92.5
wheat	top	I+II+III	15	bayes	261	31	18	290	91.83	71	10	1	38	90.8333	57	7	12	84	88.125	51	0	14	95	91.25
wheat	top	I+II+III	15	da	257	33	22	288	90.83	71	2	1	46	97.5	59	9	10	82	88.125	54	5	11	90	90
wheat	top	I+II+III	15	glm	257	33	22	288	90.83	71	2	1	46	97.5	59	9	10	82	88.125	54	5	11	90	90
wheat	top	I+II+III	15	gpr	275	8	4	313	98	70	7	2	41	92.5	64	5	5	86	93.75	60	0	5	95	96.875
wheat	top	I+II+III	15	linmod	257	33	22	288	90.83	71	2	1	46	97.5	59	9	10	82	88.125	54	5	11	90	90
wheat	top	I+II+III	15	svm	261	27	18	294	92.5	71	3	1	45	96.6667	57	6	12	85	88.75	54	3	11	92	91.25
wheat	top	I+II+III	15	svmreg	267	52	12	269	89.33	69	8	3	40	90.8333	66	11	3	80	91.25	61	7	4	88	93.125
wheat	top	I+II+III	15	net	276	3	3	318	99	63	7	9	41	86.6667	61	6	8	85	91.25	52	2	13	93	90.625
arab	side	III	6	bayes	52	13	20	155	86.25											13	18	5	84	80.8333
arab	side	III	6	da	60	4	12	164	93.33											14	11	4	91	87.5
arab	side	III	6	glm	60	4	12	164	93.33											14	11	4	91	87.5
arab	side	III	6	gpr	55	8	17	160	89.58											16	15	2	87	85.8333
arab	side	III	6	linmod	60	4	12	164	93.33											14	11	4	91	87.5
arab	side	III	6	svm	65	5	7	163	95											17	10	1	92	90.8333
arab	side	III	6	svmreg	50	3	22	165	89.58											13	16	5	86	82.5
arab	side	III	6	net	71	2	1	166	98.75											14	12	4	90	86.6667
arab	top	I	8	bayes	169	8	4	139	96.25	58	4	8	180	95.2	107	0	3	130	98.75	68	0	4	88	97.5
arab	top	I	8	da	171	8	2	139	96.88	59	8	7	176	94	108	1	2	129	98.75	70	0	2	88	98.75
arab	top	I	8	glm	171	8	2	139	96.88	59	8	7	176	94	108	1	2	129	98.75	70	0	2	88	98.75
arab	top	I	8	gpr	172	8	1	139	97.19	62	7	4	177	95.6	108	1	2	129	98.75	71	0	1	88	99.375
arab	top	I	8	linmod	171	8	2	139	96.88	59	8	7	176	94	108	1	2	129	98.75	70	0	2	88	98.75
arab	top	I	8	svm	172	7	1	140	97.5	60	4	6	180	96	108	2	2	128	98.3333	71	2	1	86	98.125
arab	top	I	8	svmreg	171	8	2	139	96.88	61	7	5	177	95.2	108	1	2	129	98.75	70	0	2	88	98.75
arab	top	I	8	net	173	0	0	147	100	62	10	4	174	94.4	108	2	2	128	98.3333	71	1	1	87	98.75
arab	top	II	8	bayes	116	1	9	204	96.97	63	13	3	171	93.6	108	5	2	125	97.0833	71	3	1	85	97.5
arab	top	II	8	da	114	0	11	205	96.67	63	15	3	169	92.8	108	10	2	120	95	71	4	1	84	96.875
arab	top	II	8	glm	114	0	11	205	96.67	63	15	3	169	92.8	108	10	2	120	95	71	4	1	84	96.875
arab	top	II	8	gpr	118	0	7	205	97.88	65	18	1	166	92.4	110	16	0	114	93.3333	71	5	1	83	96.25
arab	top	II	8	linmod	114	0	11	205	96.67	63	15	3	169	92.8	108	10	2	120	95	71	4	1	84	96.875
arab	top	II	8	svm	123	2	2	203	98.79	66	62	0	122	75.2	110	50	0	80	79.1667	70	6	2	82	95
arab	top	II	8	svmreg	113	0	12	205	96.36	61	11	5	173	93.6	108	5	2	125	97.0833	71	3	1	85	97.5
arab	top	II	8	net	125	0	0	205	100	66	17	0	167	93.2	109	10	1	120	95.4167	71	3	1	85	97.5
arab	top	III	8	bayes	60	11	9	240	93.75	61	14	5	170	92.4	108	2	2	128	98.3333	71	4	1	84	96.875
arab	top	III	8	da	66	5	3	246	97.5	63	13	3	171	93.6	90	5	20	125	89.5833	62	7	10	81	89.375
arab	top	III	8	glm	66	5	3	246	97.5	62	13	4	171	93.2	89	5	21	125	89.1667	61	7	11	81	88.75
arab	top	III	8	gpr	69	0	0	251	100	62	12	4	172	93.6	78	6	32	124	84.1667	53	10	19	78	81.875
arab	top	III	8	linmod	66	5	3	246	97.5	62	13	4	171	93.2	89	5	21	125	89.1667	61	7	11	81	88.75
arab	top	III	8	svm	65	1	4	250	98.44	60	12	6	172	92.8	106	15	4	115	92.0833	68	12	4	76	90
arab	top	III	8	svmreg	60	4	9	247	95.94	59	12	7	172	92.4	105	6	5	124	95.4167	67	8	5	80	91.875
arab	top	III	8	net	69	0	0	251	100	64	12	2	172	94.4	108	4	2	126	97.5	70	9	2	79	93.125
arab	top	I+II	14	bayes	245	8	17	300	95.61	60	7	6	177	94.8	108	0	2	130	99.1667	70	0	2	88	98.75
arab	top	I+II	14	da	252	8	10	300	96.84	62	7	4	177	95.6	108	2	2	128	98.3333	71	0	1	88	99.375
arab	top	I+II	14	glm	252	8	10	300	96.84	62	7	4	177	95.6	108	2	2	128	98.3333	71	0	1	88	99.375
arab	top	I+II	14	gpr	253	8	9	300	97.02	64	12	2	172	94.4	109	1	1	129	99.1667	71	0	1	88	99.375
arab	top	I+II	14	linmod	252	8	10	300	96.84	62	7	4	177	95.6	108	2	2	128	98.3333	71	0	1	88	99.375
arab	top	I+II	14	svm	254	11	8	297	96.67	64	23	2	161	90	110	5	0	125	97.9167	71	0	1	88	99.375
arab	top	I+II	14	svmreg	253	10	9	298	96.67	63	10	3	174	94.8	108	3	2	127	97.9167	71	0	1	88	99.375
arab	top	I+II	14	net	261	0	1	308	99.82	66	15	0	169	94	108	7	2	123	96.25	72	3	0	85	98.125
arab	top	II+III	14	bayes	152	9	14	395	95.96	63	8	3	176	95.6	108	2	2	128	98.3333	71	1	1	87	98.75
arab	top	II+III	14	da	150	5	16	399	96.32	60	3	6	181	96.4	107	1	3	129	98.3333	71	1	1	87	98.75
arab	top	II+III	14	glm	149	5	17	399	96.14	60	3	6	181	96.4	107	1	3	129	98.3333	71	1	1	87	98.75
arab	top	II+III	14	gpr	158	1	8	403	98.42	65	0	1	184	99.6	110	4	0	126	98.3333	70	1	2	87	98.125
arab	top	II+III	14	linmod	149	5	17	399	96.14	60	3	6	181	96.4	107	1	3	129	98.3333	71	1	1	87	98.75
arab	top	II+III	14	svm	150	3	16	401	96.67	63	2	3	182	98	108	6	2	124	96.6667	71	2	1	86	98.125
arab	top	II+III	14	svmreg	150	3	16	401	96.67	62	2	4	182	97.6	104	2	6	128	96.6667	67	0	5	88	96.875
arab	top	II+III	14	net	166	1	0	403	99.82	66	1	0	183	99.6	107	6	3	124	96.25	71	3	1	85	97.5
arab	top	I+III	16	bayes	227	15	15	383	95.31	60	6	6	178	95.2	108	0	2	130	99.1667	70	0	2	88	98.75
arab	top	I+III	16	da	229	12	13	386	96.09	60	8	6	176	94.4	108	0	2	130	99.1667	69	2	3	86	96.875
arab	top	I+III	16	glm	229	12	13	386	96.09	60	8	6	176	94.4	108	0	2	130	99.1667	69	2	3	86	96.875
arab	top	I+III	16	gpr	242	8	0	390	98.75	64	4	2	180	97.6	110	1	0	129	99.5833	71	3	1	85	97.5
arab	top	I+III	16	linmod	229	12	13	386	96.09	60	8	6	176	94.4	108	0	2	130	99.1667	69	2	3	86	96.875
arab	top	I+III	16	svm	229	12	13	386	96.09	62	1	4	183	98	108	0	2	130	99.1667	70	1	2	87	98.125
arab	top	I+III	16	svmreg	216	13	26	385	93.91	63	3	3	181	97.6	101	3	9	127	95	62	1	10	87	93.125
arab	top	I+III	16	net	241	1	1	397	99.69	62	3	4	181	97.2	109	1	1	129	99.1667	71	4	1	84	96.875
arab	top	I+II+III	20	bayes	284	16	19	491	95.68	62	6	4	178	96	108	0	2	130	99.1667	70	0	2	88	98.75
arab	top	I+II+III	20	da	284	12	19	495	96.17	60	3	6	181	96.4	108	0	2	130	99.1667	70	1	2	87	98.125
arab	top	I+II+III	20	glm	284	12	19	495	96.17	60	3	6	181	96.4	108	0	2	130	99.1667	70	1	2	87	98.125
arab	top	I+II+III	20	gpr	291	9	12	498	97.41	64	0	2	184	99.2	110	0	0	130	100	71	0	1	88	99.375
arab	top	I+II+III	20	linmod	284	12	19	495	96.17	60	3	6	181	96.4	108	0	2	130	99.1667	70	1	2	87	98.125
arab	top	I+II+III	20	svm	286	12	17	495	96.42	62	3	4	181	97.2	108	0	2	130	99.1667	70	0	2	88	98.75
arab	top	I+II+III	20	svmreg	283	13	20	494	95.93	60	4	6	180	96	108	1	2	129	98.75	71	0	1	88	99.375
arab	top	I+II+III	20	net	301	1	2	506	99.63	66	0	0	184	100	108	0	2	130	99.1667	71	1	1	87	98.75

## Sheet: Model_sorted
Plant species	Camera view	Training set: I-juvenile,	Number of	Model type		Evaluation on training set					Evaluation on young plants (I)				Evaluation on mid-stage plants (II)					Evaluation on adult plants (III)						Classification model
		II-mid-stage, III-adult plants	training days		TP	FP	FN	FP	A, %	TP	FP	FN	FP	A, %	TP	FP	FN	FP	A, %	TP	FP	FN	FP	A, %		Abbreviation	Full name
maize	side	I	2	bayes	435	67	38	325	87.86	710	146	35	569	87.6027	691	71	29	529	92.4242	502	17	42	479	94.3269		bayes	Naive Bayes model
maize	top	I	4	bayes	241	11	13	125	93.85	198	19	30	113	86.3889	73	7	16	54	84.6667	102	3	29	106	86.6667		da	Discriminant Analysis
wheat	side	I	3	bayes	111	3	19	227	93.89	259	34	44	473	90.3704	196	3	72	449	89.5833	177	0	103	440	85.6944		glm	Generalized linear regression
wheat	top	I	5	bayes	124	10	3	63	93.5	71	11	1	37	90	59	13	10	78	85.625	51	3	14	92	89.375		gpr	Gaussian process regression
arab	top	I	8	bayes	169	8	4	139	96.25	58	4	8	180	95.2	107	0	3	130	98.75	68	0	4	88	97.5		linmod	Linear model regression
maize	side	I+II	4	bayes	756	102	42	565	90.17	724	160	21	555	87.6027	697	77	23	523	92.4242	515	20	29	476	95.2885		svm	Binary support vector machine
maize	top	I+II	8	bayes	422	32	15	251	93.47	207	22	21	110	88.0556	79	8	10	53	88	112	5	19	104	90		svmreg	Support vector machine regression
wheat	side	I+II	6	bayes	202	29	39	450	90.56	278	78	25	429	87.284	212	7	56	445	91.25	210	3	70	437	89.8611		net	Neural network model (patternnet)
wheat	top	I+II	10	bayes	202	22	13	163	91.25	71	10	1	38	90.8333	57	6	12	85	88.75	51	0	14	95	91.25
arab	top	I+II	14	bayes	245	8	17	300	95.61	60	7	6	177	94.8	108	0	2	130	99.1667	70	0	2	88	98.75
maize	side	I+II+III	6	bayes	989	129	49	783	90.87	728	184	17	531	86.2329	703	91	17	509	91.8182	525	27	19	469	95.5769
maize	top	I+II+III	12	bayes	559	47	15	359	93.67	211	26	17	106	88.0556	85	9	4	52	91.3333	117	7	14	102	91.25
wheat	side	I+II+III	9	bayes	304	36	63	647	90.57	284	99	19	408	85.4321	219	8	49	444	92.0833	215	4	65	436	90.4167
wheat	top	I+II+III	15	bayes	261	31	18	290	91.83	71	10	1	38	90.8333	57	7	12	84	88.125	51	0	14	95	91.25
arab	top	I+II+III	20	bayes	284	16	19	491	95.68	62	6	4	178	96	108	0	2	130	99.1667	70	0	2	88	98.75
maize	side	I+III	4	bayes	674	88	39	549	90.59	728	190	17	525	85.8219	702	97	18	503	91.2879	524	31	20	465	95.0962
maize	top	I+III	8	bayes	380	26	11	233	94.31	210	26	18	106	87.7778	85	8	4	53	92	116	7	15	102	90.8333
wheat	side	I+III	6	bayes	208	21	48	413	90	277	70	26	437	88.1481	208	5	60	447	90.9722	203	2	77	438	89.0278
wheat	top	I+III	10	bayes	179	22	12	187	91.5	71	10	1	38	90.8333	59	7	10	84	89.375	51	0	14	95	91.25
arab	top	I+III	16	bayes	227	15	15	383	95.31	60	6	6	178	95.2	108	0	2	130	99.1667	70	0	2	88	98.75
maize	side	II	2	bayes	315	37	10	238	92.17	731	169	14	546	87.4658	705	88	15	512	92.197	526	26	18	470	95.7692
maize	top	II	4	bayes	179	20	4	127	92.73	212	27	16	105	88.0556	85	9	4	52	91.3333	117	7	14	102	91.25
wheat	side	II	3	bayes	101	16	10	233	92.78	293	219	10	288	71.7284	245	41	23	411	91.1111	233	14	47	426	91.5278
wheat	top	II	5	bayes	72	7	16	105	88.5	71	10	1	38	90.8333	57	5	12	86	89.375	51	0	14	95	91.25
arab	top	II	8	bayes	116	1	9	204	96.97	63	13	3	171	93.6	108	5	2	125	97.0833	71	3	1	85	97.5
maize	side	II+III	4	bayes	550	61	15	459	93	734	206	11	509	85.137	714	117	6	483	90.6818	533	39	11	457	95.1923
maize	top	II+III	8	bayes	314	35	6	235	93.05	214	34	14	98	86.6667	85	11	4	50	90	121	8	10	101	92.5
wheat	side	II+III	6	bayes	199	10	38	443	93.04	299	205	4	302	74.1975	243	32	25	420	92.0833	228	10	52	430	91.3889
wheat	top	II+III	10	bayes	134	19	18	229	90.75	70	11	2	37	89.1667	60	5	9	86	91.25	51	0	14	95	91.25
arab	top	II+III	14	bayes	152	9	14	395	95.96	63	8	3	176	95.6	108	2	2	128	98.3333	71	1	1	87	98.75
maize	side	III	2	bayes	233	20	7	225	94.43	737	242	8	473	82.8767	715	135	5	465	89.3939	534	56	10	440	93.6538
maize	top	III	4	bayes	137	7	0	116	97.31	219	46	9	86	84.7222	88	14	1	47	90	125	11	6	98	92.9167
wheat	side	III	3	bayes	102	3	24	201	91.82	301	252	2	255	68.642	251	45	17	407	91.3889	234	14	46	426	91.6667
wheat	top	III	5	bayes	62	12	2	124	93	62	10	10	38	83.3333	63	10	6	81	90	60	2	5	93	95.625
arab	side	III	6	bayes	52	13	20	155	86.25											13	18	5	84	80.8333
arab	top	III	8	bayes	60	11	9	240	93.75	61	14	5	170	92.4	108	2	2	128	98.3333	71	4	1	84	96.875
maize	side	I	2	da	459	23	14	369	95.72	718	45	27	670	95.0685	680	18	40	582	95.6061	513	10	31	486	96.0577
maize	top	I	4	da	250	8	4	128	96.92	216	10	12	122	93.8889	85	4	4	57	94.6667	127	8	4	101	95
wheat	side	I	3	da	108	3	22	227	93.06	240	4	63	503	91.7284	201	2	67	450	90.4167	189	0	91	440	87.3611
wheat	top	I	5	da	125	9	2	64	94.5	71	6	1	42	94.1667	63	21	6	70	83.125	57	8	8	87	90
arab	top	I	8	da	171	8	2	139	96.88	59	8	7	176	94	108	1	2	129	98.75	70	0	2	88	98.75
maize	side	I+II	4	da	773	49	25	618	94.95	729	60	16	655	94.7945	698	27	22	573	96.2879	526	15	18	481	96.8269
maize	top	I+II	8	da	431	16	6	267	96.94	221	4	7	128	96.9444	86	4	3	57	95.3333	128	10	3	99	94.5833
wheat	side	I+II	6	da	204	3	37	476	94.44	266	12	37	495	93.9506	222	8	46	444	92.5	213	0	67	440	90.6944
wheat	top	I+II	10	da	205	20	10	165	92.5	71	3	1	45	96.6667	61	11	8	80	88.125	54	8	11	87	88.125
arab	top	I+II	14	da	252	8	10	300	96.84	62	7	4	177	95.6	108	2	2	128	98.3333	71	0	1	88	99.375
maize	side	I+II+III	6	da	1006	61	32	851	95.23	733	73	12	642	94.1781	699	30	21	570	96.1364	527	15	17	481	96.9231
maize	top	I+II+III	12	da	569	23	5	383	97.14	221	4	7	128	96.9444	86	4	3	57	95.3333	129	7	2	102	96.25
wheat	side	I+II+III	9	da	311	9	56	674	93.81	269	19	34	488	93.4568	236	17	32	435	93.1944	217	1	63	439	91.1111
wheat	top	I+II+III	15	da	257	33	22	288	90.83	71	2	1	46	97.5	59	9	10	82	88.125	54	5	11	90	90
arab	top	I+II+III	20	da	284	12	19	495	96.17	60	3	6	181	96.4	108	0	2	130	99.1667	70	1	2	87	98.125
maize	side	I+III	4	da	691	38	22	599	95.56	731	69	14	646	94.3151	696	32	24	568	95.7576	527	16	17	480	96.8269
maize	top	I+III	8	da	390	17	1	242	97.23	221	8	7	124	95.8333	86	4	3	57	95.3333	129	6	2	103	96.6667
wheat	side	I+III	6	da	219	6	37	428	93.77	261	18	42	489	92.5926	231	13	37	439	93.0556	217	3	63	437	90.8333
wheat	top	I+III	10	da	182	21	9	188	92.5	71	4	1	44	95.8333	59	10	10	81	87.5	54	3	11	92	91.25
arab	top	I+III	16	da	229	12	13	386	96.09	60	8	6	176	94.4	108	0	2	130	99.1667	69	2	3	86	96.875
maize	side	II	2	da	311	14	14	261	95.33	723	92	22	623	92.1918	693	28	27	572	95.8333	527	6	17	490	97.7885
maize	top	II	4	da	179	4	4	143	97.58	220	3	8	129	96.9444	84	0	5	61	96.6667	128	12	3	97	93.75
wheat	side	II	3	da	100	2	11	247	96.39	277	26	26	481	93.5802	237	17	31	435	93.3333	216	2	64	438	90.8333
wheat	top	II	5	da	78	10	10	102	90	68	2	4	46	95	59	12	10	79	86.25	55	12	10	83	86.25
arab	top	II	8	da	114	0	11	205	96.67	63	15	3	169	92.8	108	10	2	120	95	71	4	1	84	96.875
maize	side	II+III	4	da	544	21	21	499	96.13	726	128	19	587	89.9315	699	36	21	564	95.6818	525	10	19	486	97.2115
maize	top	II+III	8	da	316	9	4	261	97.8	221	4	7	128	96.9444	85	3	4	58	95.3333	127	5	4	104	96.25
wheat	side	II+III	6	da	206	7	31	446	94.49	281	30	22	477	93.5802	247	23	21	429	93.8889	222	2	58	438	91.6667
wheat	top	II+III	10	da	130	21	22	227	89.25	67	4	5	44	92.5	55	7	14	84	86.875	55	1	10	94	93.125
arab	top	II+III	14	da	150	5	16	399	96.32	60	3	6	181	96.4	107	1	3	129	98.3333	71	1	1	87	98.75
maize	side	III	2	da	235	4	5	241	98.14	718	171	27	544	86.4384	697	69	23	531	93.0303	528	17	16	479	96.8269
maize	top	III	4	da	137	3	0	120	98.85	222	21	6	111	92.5	88	8	1	53	94	127	8	4	101	95
wheat	side	III	3	da	118	4	8	200	96.36	296	81	7	426	89.1358	256	38	12	414	93.0556	242	18	38	422	92.2222
wheat	top	III	5	da	54	3	10	133	93.5	58	9	14	39	80.8333	47	8	22	83	81.25	47	0	18	95	88.75
arab	side	III	6	da	60	4	12	164	93.33											14	11	4	91	87.5
arab	top	III	8	da	66	5	3	246	97.5	63	13	3	171	93.6	90	5	20	125	89.5833	62	7	10	81	89.375
maize	side	I	2	glm	459	23	14	369	95.72	718	45	27	670	95.0685	680	18	40	582	95.6061	513	10	31	486	96.0577
maize	top	I	4	glm	250	8	4	128	96.92	216	10	12	122	93.8889	85	4	4	57	94.6667	127	8	4	101	95
wheat	side	I	3	glm	108	3	22	227	93.06	240	4	63	503	91.7284	200	2	68	450	90.2778	188	0	92	440	87.2222
wheat	top	I	5	glm	125	9	2	64	94.5	71	6	1	42	94.1667	63	21	6	70	83.125	57	9	8	86	89.375
arab	top	I	8	glm	171	8	2	139	96.88	59	8	7	176	94	108	1	2	129	98.75	70	0	2	88	98.75
maize	side	I+II	4	glm	773	49	25	618	94.95	729	60	16	655	94.7945	698	27	22	573	96.2879	526	15	18	481	96.8269
maize	top	I+II	8	glm	431	16	6	267	96.94	221	4	7	128	96.9444	86	4	3	57	95.3333	129	10	2	99	95
wheat	side	I+II	6	glm	204	3	37	476	94.44	265	12	38	495	93.8272	221	8	47	444	92.3611	212	0	68	440	90.5556
wheat	top	I+II	10	glm	205	20	10	165	92.5	71	3	1	45	96.6667	61	11	8	80	88.125	54	8	11	87	88.125
arab	top	I+II	14	glm	252	8	10	300	96.84	62	7	4	177	95.6	108	2	2	128	98.3333	71	0	1	88	99.375
maize	side	I+II+III	6	glm	1006	61	32	851	95.23	733	73	12	642	94.1781	699	30	21	570	96.1364	527	15	17	481	96.9231
maize	top	I+II+III	12	glm	569	23	5	383	97.14	221	4	7	128	96.9444	86	4	3	57	95.3333	129	7	2	102	96.25
wheat	side	I+II+III	9	glm	311	9	56	674	93.81	268	18	35	489	93.4568	235	16	33	436	93.1944	216	1	64	439	90.9722
wheat	top	I+II+III	15	glm	257	33	22	288	90.83	71	2	1	46	97.5	59	9	10	82	88.125	54	5	11	90	90
arab	top	I+II+III	20	glm	284	12	19	495	96.17	60	3	6	181	96.4	108	0	2	130	99.1667	70	1	2	87	98.125
maize	side	I+III	4	glm	691	38	22	599	95.56	731	69	14	646	94.3151	696	32	24	568	95.7576	527	16	17	480	96.8269
maize	top	I+III	8	glm	390	17	1	242	97.23	221	8	7	124	95.8333	86	4	3	57	95.3333	129	6	2	103	96.6667
wheat	side	I+III	6	glm	218	6	38	428	93.62	261	18	42	489	92.5926	230	13	38	439	92.9167	216	3	64	437	90.6944
wheat	top	I+III	10	glm	182	21	9	188	92.5	71	4	1	44	95.8333	59	10	10	81	87.5	54	3	11	92	91.25
arab	top	I+III	16	glm	229	12	13	386	96.09	60	8	6	176	94.4	108	0	2	130	99.1667	69	2	3	86	96.875
maize	side	II	2	glm	311	14	14	261	95.33	723	92	22	623	92.1918	693	28	27	572	95.8333	527	6	17	490	97.7885
maize	top	II	4	glm	179	4	4	143	97.58	220	3	8	129	96.9444	84	0	5	61	96.6667	128	12	3	97	93.75
wheat	side	II	3	glm	99	1	12	248	96.39	276	27	27	480	93.3333	238	16	30	436	93.6111	215	3	65	437	90.5556
wheat	top	II	5	glm	78	10	10	102	90	68	2	4	46	95	59	12	10	79	86.25	55	12	10	83	86.25
arab	top	II	8	glm	114	0	11	205	96.67	63	15	3	169	92.8	108	10	2	120	95	71	4	1	84	96.875
maize	side	II+III	4	glm	544	21	21	499	96.13	726	128	19	587	89.9315	699	36	21	564	95.6818	525	10	19	486	97.2115
maize	top	II+III	8	glm	316	9	4	261	97.8	221	4	7	128	96.9444	85	3	4	58	95.3333	127	5	4	104	96.25
wheat	side	II+III	6	glm	206	7	31	446	94.49	280	30	23	477	93.4568	246	23	22	429	93.75	221	2	59	438	91.5278
wheat	top	II+III	10	glm	130	21	22	227	89.25	67	4	5	44	92.5	55	7	14	84	86.875	55	1	10	94	93.125
arab	top	II+III	14	glm	149	5	17	399	96.14	60	3	6	181	96.4	107	1	3	129	98.3333	71	1	1	87	98.75
maize	side	III	2	glm	235	4	5	241	98.14	718	172	27	543	86.3699	697	69	23	531	93.0303	528	17	16	479	96.8269
maize	top	III	4	glm	137	3	0	120	98.85	222	21	6	111	92.5	88	8	1	53	94	127	8	4	101	95
wheat	side	III	3	glm	118	4	8	200	96.36	296	81	7	426	89.1358	256	38	12	414	93.0556	242	18	38	422	92.2222
wheat	top	III	5	glm	54	3	10	133	93.5	58	8	14	40	81.6667	47	8	22	83	81.25	46	0	19	95	88.125
arab	side	III	6	glm	60	4	12	164	93.33											14	11	4	91	87.5
arab	top	III	8	glm	66	5	3	246	97.5	62	13	4	171	93.2	89	5	21	125	89.1667	61	7	11	81	88.75
maize	side	I	2	gpr	464	10	9	382	97.8	721	68	24	647	93.6986	680	38	40	562	94.0909	510	19	34	477	94.9038
maize	top	I	4	gpr	253	5	1	131	98.46	218	6	10	126	95.5556	83	4	6	57	93.3333	125	8	6	101	94.1667
wheat	side	I	3	gpr	117	5	13	225	95	259	7	44	500	93.7037	202	0	66	452	90.8333	181	0	99	440	86.25
wheat	top	I	5	gpr	124	8	3	65	94.5	71	8	1	40	92.5	62	11	7	80	88.75	61	3	4	92	95.625
arab	top	I	8	gpr	172	8	1	139	97.19	62	7	4	177	95.6	108	1	2	129	98.75	71	0	1	88	99.375
maize	side	I+II	4	gpr	774	23	24	644	96.79	723	54	22	661	94.7945	685	14	35	586	96.2879	512	5	32	491	96.4423
maize	top	I+II	8	gpr	434	7	3	276	98.61	222	2	6	130	97.7778	84	2	5	59	95.3333	129	6	2	103	96.6667
wheat	side	I+II	6	gpr	210	7	31	472	94.72	279	14	24	493	95.3086	220	6	48	446	92.5	216	0	64	440	91.1111
wheat	top	I+II	10	gpr	207	16	8	169	94	71	6	1	42	94.1667	61	3	8	88	93.125	56	0	9	95	94.375
arab	top	I+II	14	gpr	253	8	9	300	97.02	64	12	2	172	94.4	109	1	1	129	99.1667	71	0	1	88	99.375
maize	side	I+II+III	6	gpr	1007	26	31	886	97.08	722	58	23	657	94.4521	685	15	35	585	96.2121	517	5	27	491	96.9231
maize	top	I+II+III	12	gpr	571	7	3	399	98.98	218	1	10	131	96.9444	84	2	5	59	95.3333	130	3	1	106	98.3333
wheat	side	I+II+III	9	gpr	331	12	36	671	95.43	280	22	23	485	94.4444	238	15	30	437	93.75	233	4	47	436	92.9167
wheat	top	I+II+III	15	gpr	275	8	4	313	98	70	7	2	41	92.5	64	5	5	86	93.75	60	0	5	95	96.875
arab	top	I+II+III	20	gpr	291	9	12	498	97.41	64	0	2	184	99.2	110	0	0	130	100	71	0	1	88	99.375
maize	side	I+III	4	gpr	694	14	19	623	97.56	721	61	24	654	94.1781	685	28	35	572	95.2273	516	8	28	488	96.5385
maize	top	I+III	8	gpr	390	3	1	256	99.38	211	4	17	128	94.1667	84	2	5	59	95.3333	125	3	6	106	96.25
wheat	side	I+III	6	gpr	231	9	25	425	95.07	275	15	28	492	94.6914	235	17	33	435	93.0556	228	4	52	436	92.2222
wheat	top	I+III	10	gpr	188	8	3	201	97.25	71	8	1	40	92.5	66	7	3	84	93.75	60	1	5	94	96.25
arab	top	I+III	16	gpr	242	8	0	390	98.75	64	4	2	180	97.6	110	1	0	129	99.5833	71	3	1	85	97.5
maize	side	II	2	gpr	313	9	12	266	96.5	722	63	23	652	94.1096	695	21	25	579	96.5152	519	3	25	493	97.3077
maize	top	II	4	gpr	183	3	0	144	99.09	219	1	9	131	97.2222	86	1	3	60	97.3333	129	5	2	104	97.0833
wheat	side	II	3	gpr	97	3	14	246	95.28	290	69	13	438	89.8765	239	17	29	435	93.6111	228	5	52	435	92.0833
wheat	top	II	5	gpr	88	0	0	112	100	50	1	22	47	80.8333	55	4	14	87	88.75	42	0	23	95	85.625
arab	top	II	8	gpr	118	0	7	205	97.88	65	18	1	166	92.4	110	16	0	114	93.3333	71	5	1	83	96.25
maize	side	II+III	4	gpr	544	17	21	503	96.5	728	79	17	636	93.4247	695	22	25	578	96.4394	519	4	25	492	97.2115
maize	top	II+III	8	gpr	320	2	0	268	99.66	218	3	10	129	96.3889	86	2	3	59	96.6667	129	2	2	107	98.3333
wheat	side	II+III	6	gpr	215	9	22	444	95.51	290	48	13	459	92.4691	242	21	26	431	93.4722	239	8	41	432	93.1944
wheat	top	II+III	10	gpr	149	1	3	247	99	57	0	15	48	87.5	62	4	7	87	93.125	56	0	9	95	94.375
arab	top	II+III	14	gpr	158	1	8	403	98.42	65	0	1	184	99.6	110	4	0	126	98.3333	70	1	2	87	98.125
maize	side	III	2	gpr	239	0	1	245	99.79	725	155	20	560	88.0137	683	67	37	533	92.1212	519	17	25	479	95.9615
maize	top	III	4	gpr	137	0	0	123	100	213	0	15	132	95.8333	81	2	8	59	93.3333	125	2	6	107	96.6667
wheat	side	III	3	gpr	118	3	8	201	96.67	299	120	4	387	84.6914	259	42	9	410	92.9167	246	17	34	423	92.9167
wheat	top	III	5	gpr	63	0	1	136	99.5	38	5	34	43	67.5	55	5	14	86	88.125	49	1	16	94	89.375
arab	side	III	6	gpr	55	8	17	160	89.58											16	15	2	87	85.8333
arab	top	III	8	gpr	69	0	0	251	100	62	12	4	172	93.6	78	6	32	124	84.1667	53	10	19	78	81.875
maize	side	I	2	linmod	459	23	14	369	95.72	718	45	27	670	95.0685	680	18	40	582	95.6061	513	10	31	486	96.0577
maize	top	I	4	linmod	250	8	4	128	96.92	216	10	12	122	93.8889	85	4	4	57	94.6667	127	8	4	101	95
wheat	side	I	3	linmod	108	3	22	227	93.06	240	4	63	503	91.7284	200	1	68	451	90.4167	188	0	92	440	87.2222
wheat	top	I	5	linmod	125	9	2	64	94.5	71	6	1	42	94.1667	63	21	6	70	83.125	57	9	8	86	89.375
arab	top	I	8	linmod	171	8	2	139	96.88	59	8	7	176	94	108	1	2	129	98.75	70	0	2	88	98.75
maize	side	I+II	4	linmod	773	49	25	618	94.95	729	60	16	655	94.7945	698	27	22	573	96.2879	526	15	18	481	96.8269
maize	top	I+II	8	linmod	431	16	6	267	96.94	221	4	7	128	96.9444	86	4	3	57	95.3333	129	10	2	99	95
wheat	side	I+II	6	linmod	204	3	37	476	94.44	265	12	38	495	93.8272	221	8	47	444	92.3611	212	0	68	440	90.5556
wheat	top	I+II	10	linmod	205	20	10	165	92.5	71	3	1	45	96.6667	61	11	8	80	88.125	54	8	11	87	88.125
arab	top	I+II	14	linmod	252	8	10	300	96.84	62	7	4	177	95.6	108	2	2	128	98.3333	71	0	1	88	99.375
maize	side	I+II+III	6	linmod	1006	61	32	851	95.23	733	73	12	642	94.1781	699	30	21	570	96.1364	527	15	17	481	96.9231
maize	top	I+II+III	12	linmod	569	23	5	383	97.14	221	4	7	128	96.9444	86	4	3	57	95.3333	129	7	2	102	96.25
wheat	side	I+II+III	9	linmod	311	9	56	674	93.81	268	18	35	489	93.4568	235	16	33	436	93.1944	216	1	64	439	90.9722
wheat	top	I+II+III	15	linmod	257	33	22	288	90.83	71	2	1	46	97.5	59	9	10	82	88.125	54	5	11	90	90
arab	top	I+II+III	20	linmod	284	12	19	495	96.17	60	3	6	181	96.4	108	0	2	130	99.1667	70	1	2	87	98.125
maize	side	I+III	4	linmod	691	38	22	599	95.56	731	69	14	646	94.3151	696	32	24	568	95.7576	527	16	17	480	96.8269
maize	top	I+III	8	linmod	390	17	1	242	97.23	221	8	7	124	95.8333	86	4	3	57	95.3333	129	6	2	103	96.6667
wheat	side	I+III	6	linmod	218	6	38	428	93.62	261	18	42	489	92.5926	230	13	38	439	92.9167	216	3	64	437	90.6944
wheat	top	I+III	10	linmod	182	21	9	188	92.5	71	4	1	44	95.8333	59	10	10	81	87.5	54	3	11	92	91.25
arab	top	I+III	16	linmod	229	12	13	386	96.09	60	8	6	176	94.4	108	0	2	130	99.1667	69	2	3	86	96.875
maize	side	II	2	linmod	311	14	14	261	95.33	723	92	22	623	92.1918	693	28	27	572	95.8333	527	6	17	490	97.7885
maize	top	II	4	linmod	179	4	4	143	97.58	220	3	8	129	96.9444	84	0	5	61	96.6667	128	12	3	97	93.75
wheat	side	II	3	linmod	99	1	12	248	96.39	275	27	28	480	93.2099	238	17	30	435	93.4722	215	3	65	437	90.5556
wheat	top	II	5	linmod	78	10	10	102	90	68	2	4	46	95	59	12	10	79	86.25	55	12	10	83	86.25
arab	top	II	8	linmod	114	0	11	205	96.67	63	15	3	169	92.8	108	10	2	120	95	71	4	1	84	96.875
maize	side	II+III	4	linmod	544	21	21	499	96.13	726	128	19	587	89.9315	699	36	21	564	95.6818	525	10	19	486	97.2115
maize	top	II+III	8	linmod	316	9	4	261	97.8	221	4	7	128	96.9444	85	3	4	58	95.3333	127	5	4	104	96.25
wheat	side	II+III	6	linmod	206	7	31	446	94.49	280	30	23	477	93.4568	246	23	22	429	93.75	221	2	59	438	91.5278
wheat	top	II+III	10	linmod	130	21	22	227	89.25	67	4	5	44	92.5	55	7	14	84	86.875	55	1	10	94	93.125
arab	top	II+III	14	linmod	149	5	17	399	96.14	60	3	6	181	96.4	107	1	3	129	98.3333	71	1	1	87	98.75
maize	side	III	2	linmod	235	4	5	241	98.14	718	172	27	543	86.3699	697	69	23	531	93.0303	528	17	16	479	96.8269
maize	top	III	4	linmod	137	3	0	120	98.85	222	21	6	111	92.5	88	8	1	53	94	127	8	4	101	95
wheat	side	III	3	linmod	118	4	8	200	96.36	296	81	7	426	89.1358	256	38	12	414	93.0556	242	18	38	422	92.2222
wheat	top	III	5	linmod	54	3	10	133	93.5	48	6	24	42	75	42	8	27	83	78.125	45	0	20	95	87.5
arab	side	III	6	linmod	60	4	12	164	93.33											14	11	4	91	87.5
arab	top	III	8	linmod	66	5	3	246	97.5	62	13	4	171	93.2	89	5	21	125	89.1667	61	7	11	81	88.75
maize	side	I	2	net	472	6	1	386	99.19	710	60	35	655	93.4932	665	36	55	564	93.1061	497	28	47	468	92.7885
maize	top	I	4	net	254	1	0	135	99.74	211	6	17	126	93.6111	82	2	7	59	94	119	3	12	106	93.75
wheat	side	I	3	net	129	0	1	230	99.72	246	18	57	489	90.7407	140	4	128	448	81.6667	148	3	132	437	81.25
wheat	top	I	5	net	126	0	1	73	99.5	71	8	1	40	92.5	66	28	3	63	80.625	64	26	1	69	83.125
arab	top	I	8	net	173	0	0	147	100	62	10	4	174	94.4	108	2	2	128	98.3333	71	1	1	87	98.75
maize	side	I+II	4	net	788	5	10	662	98.98	711	53	34	662	94.0411	681	25	39	575	95.1515	511	30	33	466	93.9423
maize	top	I+II	8	net	436	2	1	281	99.58	216	2	12	130	96.1111	83	2	6	59	94.6667	123	3	8	106	95.4167
wheat	side	I+II	6	net	236	2	5	477	99.03	275	36	28	471	92.0988	239	22	29	430	92.9167	220	1	60	439	91.5278
wheat	top	I+II	10	net	213	1	2	184	99.25	63	4	9	44	89.1667	59	9	10	82	88.125	59	7	6	88	91.875
arab	top	I+II	14	net	261	0	1	308	99.82	66	15	0	169	94	108	7	2	123	96.25	72	3	0	85	98.125
maize	side	I+II+III	6	net	1027	9	11	903	98.97	708	70	37	645	92.6712	675	28	45	572	94.4697	511	14	33	482	95.4808
maize	top	I+II+III	12	net	572	2	2	404	99.59	213	2	15	130	95.2778	83	5	6	56	92.6667	129	3	2	106	97.9167
wheat	side	I+II+III	9	net	360	4	7	679	98.95	275	43	28	464	91.2346	242	29	26	423	92.3611	226	11	54	429	90.9722
wheat	top	I+II+III	15	net	276	3	3	318	99	63	7	9	41	86.6667	61	6	8	85	91.25	52	2	13	93	90.625
arab	top	I+II+III	20	net	301	1	2	506	99.63	66	0	0	184	100	108	0	2	130	99.1667	71	1	1	87	98.75
maize	side	I+III	4	net	705	7	8	630	98.89	697	58	48	657	92.7397	662	25	58	575	93.7121	513	24	31	472	94.7115
maize	top	I+III	8	net	391	1	0	258	99.85	211	0	17	132	95.2778	83	1	6	60	95.3333	124	3	7	106	95.8333
wheat	side	I+III	6	net	253	3	3	431	99.13	263	40	40	467	90.1235	245	44	23	408	90.6944	234	18	46	422	91.1111
wheat	top	I+III	10	net	189	1	2	208	99.25	65	6	7	42	89.1667	63	7	6	84	91.875	55	1	10	94	93.125
arab	top	I+III	16	net	241	1	1	397	99.69	62	3	4	181	97.2	109	1	1	129	99.1667	71	4	1	84	96.875
maize	side	II	2	net	322	1	3	274	99.33	701	69	44	646	92.2603	681	28	39	572	94.9242	511	14	33	482	95.4808
maize	top	II	4	net	183	1	0	146	99.7	214	10	14	122	93.3333	81	3	8	58	92.6667	123	8	8	101	93.3333
wheat	side	II	3	net	111	2	0	247	99.44	253	28	50	479	90.3704	230	30	38	422	90.5556	220	7	60	433	90.6944
wheat	top	II	5	net	87	1	1	111	99	62	7	10	41	85.8333	60	5	9	86	91.25	58	4	7	91	93.125
arab	top	II	8	net	125	0	0	205	100	66	17	0	167	93.2	109	10	1	120	95.4167	71	3	1	85	97.5
maize	side	II+III	4	net	560	1	5	519	99.45	706	72	39	643	92.3973	676	28	44	572	94.5455	508	4	36	492	96.1538
maize	top	II+III	8	net	320	1	0	269	99.83	214	3	14	129	95.2778	85	2	4	59	96	126	4	5	105	96.25
wheat	side	II+III	6	net	235	3	2	450	99.28	257	35	46	472	90	246	36	22	416	91.9444	240	14	40	426	92.5
wheat	top	II+III	10	net	149	2	3	246	98.75	52	7	20	41	77.5	54	7	15	84	86.25	54	1	11	94	92.5
arab	top	II+III	14	net	166	1	0	403	99.82	66	1	0	183	99.6	107	6	3	124	96.25	71	3	1	85	97.5
maize	side	III	2	net	240	1	0	244	99.79	664	128	81	587	85.6849	668	67	52	533	90.9848	517	23	27	473	95.1923
maize	top	III	4	net	137	0	0	123	100	197	1	31	131	91.1111	79	0	10	61	93.3333	119	2	12	107	94.1667
wheat	side	III	3	net	125	0	1	204	99.7	230	138	73	369	73.9506	253	57	15	395	90	247	25	33	415	91.9444
wheat	top	III	5	net	63	0	1	136	99.5	65	11	7	37	85	55	2	14	89	90	54	3	11	92	91.25
arab	side	III	6	net	71	2	1	166	98.75											14	12	4	90	86.6667
arab	top	III	8	net	69	0	0	251	100	64	12	2	172	94.4	108	4	2	126	97.5	70	9	2	79	93.125
maize	side	I	2	svm	454	25	19	367	94.91	720	61	25	654	94.1096	681	29	39	571	94.8485	516	26	28	470	94.8077
maize	top	I	4	svm	252	4	2	132	98.46	214	5	14	127	94.7222	85	2	4	59	96	126	7	5	102	95
wheat	side	I	3	svm	121	5	9	225	96.11	260	17	43	490	92.5926	201	0	67	452	90.6944	176	0	104	440	85.5556
wheat	top	I	5	svm	125	7	2	66	95.5	71	4	1	44	95.8333	59	17	10	74	83.125	55	14	10	81	85
arab	top	I	8	svm	172	7	1	140	97.5	60	4	6	180	96	108	2	2	128	98.3333	71	2	1	86	98.125
maize	side	I+II	4	svm	767	42	31	625	95.02	719	53	26	662	94.589	687	20	33	580	95.9848	520	18	24	478	95.9615
maize	top	I+II	8	svm	431	12	6	271	97.5	217	2	11	130	96.3889	86	1	3	60	97.3333	129	8	2	101	95.8333
wheat	side	I+II	6	svm	214	9	27	470	95	271	24	32	483	93.0864	231	17	37	435	92.5	221	1	59	439	91.6667
wheat	top	I+II	10	svm	204	17	11	168	93	71	3	1	45	96.6667	59	8	10	83	88.75	58	10	7	85	89.375
arab	top	I+II	14	svm	254	11	8	297	96.67	64	23	2	161	90	110	5	0	125	97.9167	71	0	1	88	99.375
maize	side	I+II+III	6	svm	997	43	41	869	95.69	720	54	25	661	94.589	689	19	31	581	96.2121	526	18	18	478	96.5385
maize	top	I+II+III	12	svm	566	15	8	391	97.65	215	0	13	132	96.3889	86	0	3	61	98	128	5	3	104	96.6667
wheat	side	I+II+III	9	svm	322	14	45	669	94.38	272	31	31	476	92.3457	248	27	20	425	93.4722	231	5	49	435	92.5
wheat	top	I+II+III	15	svm	261	27	18	294	92.5	71	3	1	45	96.6667	57	6	12	85	88.75	54	3	11	92	91.25
arab	top	I+II+III	20	svm	286	12	17	495	96.42	62	3	4	181	97.2	108	0	2	130	99.1667	70	0	2	88	98.75
maize	side	I+III	4	svm	686	31	27	606	95.7	725	57	20	658	94.726	688	23	32	577	95.8333	518	18	26	478	95.7692
maize	top	I+III	8	svm	388	9	3	250	98.15	212	0	16	132	95.5556	86	1	3	60	97.3333	126	5	5	104	95.8333
wheat	side	I+III	6	svm	232	11	24	423	94.93	267	30	36	477	91.8519	250	29	18	423	93.4722	234	7	46	433	92.6389
wheat	top	I+III	10	svm	182	16	9	193	93.75	71	3	1	45	96.6667	59	8	10	83	88.75	58	2	7	93	94.375
arab	top	I+III	16	svm	229	12	13	386	96.09	62	1	4	183	98	108	0	2	130	99.1667	70	1	2	87	98.125
maize	side	II	2	svm	312	12	13	263	95.83	716	66	29	649	93.4932	691	28	29	572	95.6818	526	14	18	482	96.9231
maize	top	II	4	svm	179	3	4	144	97.88	220	2	8	130	97.2222	86	2	3	59	96.6667	128	8	3	101	95.4167
wheat	side	II	3	svm	100	2	11	247	96.39	296	95	7	412	87.4074	245	27	23	425	93.0556	232	10	48	430	91.9444
wheat	top	II	5	svm	80	9	8	103	91.5	72	7	0	41	94.1667	59	4	10	87	91.25	58	3	7	92	93.75
arab	top	II	8	svm	123	2	2	203	98.79	66	62	0	122	75.2	110	50	0	80	79.1667	70	6	2	82	95
maize	side	II+III	4	svm	545	15	20	505	96.77	713	68	32	647	93.1507	693	28	27	572	95.8333	524	12	20	484	96.9231
maize	top	II+III	8	svm	315	7	5	263	97.97	215	0	13	132	96.3889	84	0	5	61	96.6667	128	5	3	104	96.6667
wheat	side	II+III	6	svm	213	13	24	440	94.64	268	24	35	483	92.716	252	28	16	424	93.8889	241	10	39	430	93.1944
wheat	top	II+III	10	svm	137	14	15	234	92.75	67	4	5	44	92.5	56	6	13	85	88.125	58	2	7	93	94.375
arab	top	II+III	14	svm	150	3	16	401	96.67	63	2	3	182	98	108	6	2	124	96.6667	71	2	1	86	98.125
maize	side	III	2	svm	233	4	7	241	97.73	711	106	34	609	90.411	684	28	36	572	95.1515	520	9	24	487	96.8269
maize	top	III	4	svm	137	0	0	123	100	200	0	28	132	92.2222	84	0	5	61	96.6667	124	2	7	107	96.25
wheat	side	III	3	svm	120	6	6	198	96.36	288	63	15	444	90.3704	254	44	14	408	91.9444	252	24	28	416	92.7778
wheat	top	III	5	svm	60	8	4	128	94	41	4	31	44	70.8333	48	5	21	86	83.75	54	1	11	94	92.5
arab	side	III	6	svm	65	5	7	163	95											17	10	1	92	90.8333
arab	top	III	8	svm	65	1	4	250	98.44	60	12	6	172	92.8	106	15	4	115	92.0833	68	12	4	76	90
maize	side	I	2	svmreg	464	50	9	342	93.18	735	105	10	610	92.1233	710	83	10	517	92.9545	535	50	9	446	94.3269
maize	top	I	4	svmreg	252	12	2	124	96.41	218	13	10	119	93.6111	86	5	3	56	94.6667	123	6	8	103	94.1667
wheat	side	I	3	svmreg	101	1	29	229	91.67	228	0	75	507	90.7407	167	0	101	452	85.9722	131	0	149	440	79.3056
wheat	top	I	5	svmreg	126	9	1	64	95	72	10	0	38	91.6667	68	28	1	63	81.875	62	13	3	82	90
arab	top	I	8	svmreg	171	8	2	139	96.88	61	7	5	177	95.2	108	1	2	129	98.75	70	0	2	88	98.75
maize	side	I+II	4	svmreg	785	110	13	557	91.6	738	151	7	564	89.1781	715	101	5	499	91.9697	536	47	8	449	94.7115
maize	top	I+II	8	svmreg	435	36	2	247	94.72	225	13	3	119	95.5556	86	9	3	52	92	130	11	1	98	95
wheat	side	I+II	6	svmreg	204	9	37	470	93.61	254	15	49	492	92.0988	218	7	50	445	92.0833	210	1	70	439	90.1389
wheat	top	I+II	10	svmreg	212	37	3	148	90	71	9	1	39	91.6667	69	22	0	69	86.25	59	11	6	84	89.375
arab	top	I+II	14	svmreg	253	10	9	298	96.67	63	10	3	174	94.8	108	3	2	127	97.9167	71	0	1	88	99.375
maize	side	I+II+III	6	svmreg	1004	122	34	790	92	727	148	18	567	88.6301	708	97	12	503	91.7424	536	46	8	450	94.8077
maize	top	I+II+III	12	svmreg	378	255	196	151	53.98	157	59	71	73	63.8889	59	27	30	34	62	85	73	46	36	50.4167
wheat	side	I+II+III	9	svmreg	302	13	65	670	92.57	256	15	47	492	92.3457	217	8	51	444	91.8056	211	3	69	437	90
wheat	top	I+II+III	15	svmreg	267	52	12	269	89.33	69	8	3	40	90.8333	66	11	3	80	91.25	61	7	4	88	93.125
arab	top	I+II+III	20	svmreg	283	13	20	494	95.93	60	4	6	180	96	108	1	2	129	98.75	71	0	1	88	99.375
maize	side	I+III	4	svmreg	650	99	63	538	88	692	149	53	566	86.1644	657	111	63	489	86.8182	478	57	66	439	88.1731
maize	top	I+III	8	svmreg	391	38	0	221	94.15	227	19	1	113	94.4444	89	11	0	50	92.6667	131	12	0	97	95
wheat	side	I+III	6	svmreg	216	5	40	429	93.48	261	19	42	488	92.4691	216	8	52	444	91.6667	211	2	69	438	90.1389
wheat	top	I+III	10	svmreg	183	27	8	182	91.25	72	8	0	40	93.3333	67	18	2	73	87.5	56	9	9	86	88.75
arab	top	I+III	16	svmreg	216	13	26	385	93.91	63	3	3	181	97.6	101	3	9	127	95	62	1	10	87	93.125
maize	side	II	2	svmreg	317	27	8	248	94.17	717	87	28	628	92.1233	696	66	24	534	93.1818	521	25	23	471	95.3846
maize	top	II	4	svmreg	180	6	3	141	97.27	221	5	7	127	96.6667	84	3	5	58	94.6667	129	10	2	99	95
wheat	side	II	3	svmreg	91	1	20	248	94.17	258	17	45	490	92.3457	219	8	49	444	92.0833	213	1	67	439	90.5556
wheat	top	II	5	svmreg	68	8	20	104	86	63	1	9	47	91.6667	52	6	17	85	85.625	57	7	8	88	90.625
arab	top	II	8	svmreg	113	0	12	205	96.36	61	11	5	173	93.6	108	5	2	125	97.0833	71	3	1	85	97.5
maize	side	II+III	4	svmreg	491	27	74	493	90.69	697	129	48	586	87.8767	642	29	78	571	91.8939	476	12	68	484	92.3077
maize	top	II+III	8	svmreg	246	33	74	237	81.86	169	20	59	112	78.0556	64	9	25	52	77.3333	104	15	27	94	82.5
wheat	side	II+III	6	svmreg	195	6	42	447	93.04	275	47	28	460	90.7407	225	13	43	439	92.2222	215	4	65	436	90.4167
wheat	top	II+III	10	svmreg	131	21	21	227	89.5	70	1	2	47	97.5	55	5	14	86	88.125	56	1	9	94	93.75
arab	top	II+III	14	svmreg	150	3	16	401	96.67	62	2	4	182	97.6	104	2	6	128	96.6667	67	0	5	88	96.875
maize	side	III	2	svmreg	233	6	7	239	97.32	649	118	96	597	85.3425	673	60	47	540	91.8939	523	22	21	474	95.8654
maize	top	III	4	svmreg	137	6	0	117	97.69	223	22	5	110	92.5	87	9	2	52	92.6667	129	7	2	102	96.25
wheat	side	III	3	svmreg	98	2	28	202	90.91	257	33	46	474	90.2469	220	15	48	437	91.25	217	6	63	434	90.4167
wheat	top	III	5	svmreg	49	0	15	136	92.5	56	1	16	47	85.8333	41	4	28	87	80	41	0	24	95	85
arab	side	III	6	svmreg	50	3	22	165	89.58											13	16	5	86	82.5
arab	top	III	8	svmreg	60	4	9	247	95.94	59	12	7	172	92.4	105	6	5	124	95.4167	67	8	5	80	91.875
